# Supplementary material for: Surface-Functionalised Copper Oxide Nanoparticles: A Pathway to Multidrug-Resistant Pathogen Control in Medical Devices
Source: Nanomaterials (Basel). 2024 Nov 26;14(23):1899. doi: 10.3390/nano14231899 (PMC11643601; doi:10.3390/nano14231899)
Supplement: Supplementary file 1 [file nanomaterials-14-01899-s001.zip]

Archive with 1 entries (1 files):
- nanomaterials-3280506-supplementary.pdf
